# Supplementary material for: Antidepressant Sertraline Is a Broad-Spectrum Inhibitor of Enteroviruses Targeting Viral Entry through Neutralization of Endolysosomal Acidification
Source: Viruses. 2022 Jan 8;14(1):109. doi: 10.3390/v14010109 (PMC8780434; doi:10.3390/v14010109)
Supplement: Supplementary file 1 [file viruses-14-00109-s001.zip]

Archive with 2 entries (2 files):
- Figure S1 and Website.pdf
- Table S1.pdf
